# Supplementary material for: Genome-Wide Analysis of Wheat GATA Transcription Factor Genes Reveals Their Molecular Evolutionary Characteristics and Involvement in Salt and Drought Tolerance
Source: Int J Mol Sci. 2022 Dec 20;24(1):27. doi: 10.3390/ijms24010027 (PMC9820438; doi:10.3390/ijms24010027)
Supplement: Supplementary file 1 [file ijms-24-00027-s001.zip]

Archive with 2 entries (2 files):
- ijms-2034273-supplementary.docx
- Table.xlsx
