# Supplementary material for: Genome-Wide Analysis of Wheat GATA Transcription Factor Genes Reveals Their Molecular Evolutionary Characteristics and Involvement in Salt and Drought Tolerance
Source: Int J Mol Sci. 2022 Dec 20;24(1):27. doi: 10.3390/ijms24010027 (PMC9820438; doi:10.3390/ijms24010027)
Supplement: Supplementary file 1 [file ijms-24-00027-s001.zip › Table.xlsx]

## Sheet: Table S1
Table S1. TaGATAs ID and label.
Gene ID	Name	Gene ID	Name
TraesCS1A03G0233800	TaGATA1	TraesCS3D03G1199900	TaGATA41
TraesCS1A03G0390000	TaGATA2	TraesCS4A03G0589300	TaGATA42
TraesCS1A03G0579100	TaGATA3	TraesCS4A03G0656300	TaGATA43
TraesCS1A03G0718800	TaGATA4	TraesCS4A03G0732700	TaGATA44
TraesCS1A03G0841600	TaGATA5	TraesCS4A03G0900300	TaGATA45
TraesCS1A03G1020200	TaGATA6	TraesCS4B03G0142300	TaGATA46
TraesCS1B03G0344300	TaGATA7	TraesCS4B03G0226700	TaGATA47
TraesCS1B03G0470800	TaGATA8	TraesCS4B03G0961600	TaGATA48
TraesCS1B03G0672500	TaGATA9	TraesCS4D03G0119300	TaGATA49
TraesCS1B03G0967200	TaGATA10	TraesCS4D03G0188000	TaGATA50
TraesCS1B03G1202900	TaGATA11	TraesCS4D03G0832200	TaGATA51
TraesCS1D03G0251100	TaGATA12	TraesCS5A03G0054600	TaGATA52
TraesCS1D03G0363200	TaGATA13	TraesCS5A03G0324600	TaGATA53
TraesCS1D03G0553400	TaGATA14	TraesCS5A03G1259800	TaGATA54
TraesCS1D03G0681500	TaGATA15	TraesCS5B03G0043000	TaGATA55
TraesCS1D03G0810100	TaGATA16	TraesCS5B03G0322500	TaGATA56
TraesCS1D03G0980700	TaGATA17	TraesCS5B03G1235300	TaGATA57
TraesCS2A03G0937700	TaGATA18	TraesCS5D03G0067500	TaGATA58
TraesCS2A03G0945300	TaGATA19	TraesCS5D03G0328000	TaGATA59
TraesCS2A03G1209300	TaGATA20	TraesCS5D03G1110900	TaGATA60
TraesCS2A03G1369400	TaGATA21	TraesCS6A03G0279700	TaGATA61
TraesCS2A03G1369500	TaGATA22	TraesCS6A03G0465700	TaGATA62
TraesCS2A03G1369600	TaGATA23	TraesCS6A03G0654300	TaGATA63
TraesCS2B03G1033300	TaGATA24	TraesCS6A03G0951400	TaGATA64
TraesCS2B03G1043800	TaGATA25	TraesCS6B03G0368000	TaGATA65
TraesCS2B03G1572600	TaGATA26	TraesCS6B03G0575600LC	TaGATA66
TraesCS2B03G1572500	TaGATA27	TraesCS6B03G0824700	TaGATA67
TraesCS2B03G1572400	TaGATA28	TraesCS6B03G1161800	TaGATA68
TraesCS2D03G0879600	TaGATA29	TraesCS6D03G0234600	TaGATA69
TraesCS2D03G0886800	TaGATA30	TraesCS6D03G0388600	TaGATA70
TraesCS2D03G1338400	TaGATA31	TraesCS6D03G0542900	TaGATA71
TraesCS2D03G1338300	TaGATA32	TraesCS6D03G0828700	TaGATA72
TraesCS3A03G0619400	TaGATA33	TraesCS7A03G0886800	TaGATA73
TraesCS3A03G0695200	TaGATA34	TraesCS7A03G1025200	TaGATA74
TraesCS3A02G538400	TaGATA35	TraesCS7B03G0726700	TaGATA75
TraesCS3B03G0698200	TaGATA36	TraesCS7B03G0865700	TaGATA76
TraesCS3B03G0792400	TaGATA37	TraesCS7D03G0849000	TaGATA77
TraesCS3B03G1526300	TaGATA38	TraesCS7D03G0983100	TaGATA78
TraesCS3D03G0567400	TaGATA39	TraesCS4A03G1015000	TaGATA79
TraesCS3D03G0634900	TaGATA40

## Sheet: Table S2
Table S2. The score and residues of the interactions between TaGATAs and TaCOP9-5A. Residues marked in red were the sites that overlapped with the distribution of motif 1 and motif 4.
Name	Top Score	Residues
TaGATA20	-241.04	S178, A179, R181, K182, E184, Q202, R204, N205, G206, P207, D208, G209, P210, N215, Y221, R222, M223, G224, R225, D226, N249, S250, Q253, K254, R256, E257, K264
TaGATA26	-251.58	M1, K3, K6, P19, L20, W21, R22, H23, G24, P25, P26, N33, A34, T37, R38, W39, R40, K41, K42, G43, T44, L45, D46, N47
TaGATA33	-252.8	P93, A94, R95, A96, D97, R108, N111, C112, D113, T114, T115, S116, T117, P118, R112, C131, N132, A133, C134, I136, R137, K139, K140, R143, R144, G166, Y167, H170, H173, Q174, Q177, Q180, W181, Y184
TaGATA49	-287.84	C190, V191, F201, E203, S213, R214, L215, T216, P217, A218, M219, R220, R221, P226, R227, N231, L235, K251, T253, V254, Q255, H256, P257, A258
TaGATA62	-257.81	Q165, Q168, P170, M171, P186, L187, W188, R189, S190, G191, G194, P195, 198L, N200, I204, Q206, R207, R210, R211, A214, A215, A217, A218, A221, T222, N223, G224, G225, V226, A227, S228
TaGATA64	-272.7	E31, D32, L33, L34, D35, F36, P37, K38, E39, D40, A42, R243, F247, P248, H327, A338, P340, P343, K344, R353, Y354, K355, S356, G357, R358, L359, F360, P361, R387, Q399, F400, R403, R404, D405
TaGATA71	-244.02	P289, Q290, R292, A293, G294, P295, N303, V307, R308, F309, K310, S311, G312, R313, L314, L315, P316, H335, R336, L339, R342, R343, K344, D346, P347, V348, P349, V350, V351, I352
TaGATA73	-248.12	Q156, A157, Y158, E159, D160, H161, H163, M164, S178, D179, C180, N181, T182, K184, P186, R189, N200, A201, C202, I204, R205
TaGATA74	-311.65	F216, K219, R223, N224, I229, R230, T232, V233, R234, K235, E236, V237, R240, M241, S250, S251, K252, P253, P255, D256, W271, V274, E275, G276, R277, M296, M297, R298, R299, R305, N309, L313, W315, A316, N317, K318, G319, M320, K326

## Sheet: Table S3
Table S3. Primers used for subcellular localization.
Name	Sequences(5’-3’)
163-TaGATA62/GATA73-F	TATCTCTAGAGGATCCATGTCTCTACCATCTACATGAGCCAGC
163-TaGATA62-R	TGCTCACCATGGATCCGCTGCGAACAAGACCGCA
163-TaGATA73-R	TGCTCACCATGGATCCGCTCCGGACAAGCTCGC

## Sheet: Table S4
Table S4. Sequences of primers used for RT-qPCR
Gene ID	Forward primer	Reverse primer	Length
TaGATA64	GAGGTGTATGCATTGCCAGA	CACCACCTTCTTGTGGGAGT	184
TaGATA71	CAGACGTCCATGCTCTCCTT	CTGTGACGCAGCTGTTGTTC	197
TaGATA62	ACCTACCATCCAAAGCATCG	CCTCCTTGGTGATCATTCGT	171
TaGATA73	CGATCCTGTTCCCTTTTGTG	GCCTGCAGCTTCTCCATATC	235
TaGATA33	GGACAGCGGCATCGAGTA	GGAACAGGCTTGTCATCTCC	224
TaGATA74	CATTTCAGGGCGAGGTCTAC	CGGTGTGGAAAATTCAACCT	154
TaGATA49	GTGAGGTGCCTCCTGGTTTA	TCATCTTTTGGGCAACTTCC	177
TaGATA61	CAGCGCCATAAAGGTCAGTT	GCACAAAGTCCTTGGTCCAT	186
TaGATA26	AAAAGGGCACACTGGACAAC	CGACCGATGCAACTCTTTT	250

## Sheet: Table S5
Table S5. Primers used for the detection of Arabidopsis mutants
Name	Sequences (5’-3’)
LBb1.3	ATTTTGCCGATTTCGGAAC
gnc-LP	TTTGATCTTGCACTTTTTGGC
gnc-RP	GCCAAGATGTTTGTGGCTAAC
gnl-LP	AAGAACAACCACATTGTTGGG
gnl-RP	AAGGCGATTATTACCACCAGC
